# Supplementary material for: Investigating CAR-T Treatment Access for Multiple Myeloma Patients Using Real-World Evidence
Source: Cancers (Basel). 2026 Feb 18;18(4):669. doi: 10.3390/cancers18040669 (PMC12938920; doi:10.3390/cancers18040669)
Supplement: Supplementary file 1 [file cancers-18-00669-s001.zip]

Archive with 4 entries (4 files):
- MM Supplement_S1_final.pdf
- __MACOSX/._MM Supplement_1_final.pdf
- MM Supplement_S2_final.pdf
- __MACOSX/._MM Supplement_2_final.pdf
